# Supplementary material for: Ectopic FGFR1 Increases Intracellular Pool of Cholesterol in Prostate Cancer Cells
Source: Int J Mol Sci. 2026 Jan 24;27(3):1190. doi: 10.3390/ijms27031190 (PMC12898303; doi:10.3390/ijms27031190)
Supplement: Supplementary file 1 [file ijms-27-01190-s001.zip]

Archive with 1 entries (1 files):
- ijms-4043520-supplementary.pdf
